# Supplementary material for: Coupled feedback regulation of nuclear factor of activated T-cells (NFAT) modulates activation-induced cell death of T cells
Source: Sci Rep. 2019 Jul 23;9:10637. doi: 10.1038/s41598-019-46592-z (PMC6650396; doi:10.1038/s41598-019-46592-z)
Supplement: Supplementary file 2 — SBML model file of the CN-NFAT model [file 41598_2019_46592_MOESM2_ESM.xml]

<?xml version="1.0" encoding="UTF-8"?>
<sbml level="2" version="1" xmlns="http://www.sbml.org/sbml/level2">
  <model name="TCR_CN_NFAT_Scientic_Report_2019">
    <listOfCompartments>
      <compartment id="rootCompartment" name="rootCompartment" spatialDimensions="3" size="1" constant="true"/>
    </listOfCompartments>
    <listOfSpecies>
      <species id="TCR" name="TCR" compartment="rootCompartment" initialAmount="10" hasOnlySubstanceUnits="true" boundaryCondition="false" constant="false"/>
      <species id="pTCR" name="pTCR" compartment="rootCompartment" initialAmount="4.384e-022" hasOnlySubstanceUnits="true" boundaryCondition="false" constant="false"/>
      <species id="iTCR" name="iTCR" compartment="rootCompartment" initialAmount="1.937e-023" hasOnlySubstanceUnits="true" boundaryCondition="false" constant="false"/>
      <species id="CN" name="CN" compartment="rootCompartment" initialAmount="10" hasOnlySubstanceUnits="true" boundaryCondition="false" constant="false"/>
      <species id="aCN" name="aCN" compartment="rootCompartment" initialAmount="2.262e-018" hasOnlySubstanceUnits="true" boundaryCondition="false" constant="false"/>
      <species id="aCNRCAN" name="aCNRCAN" compartment="rootCompartment" initialAmount="2.209e-020" hasOnlySubstanceUnits="true" boundaryCondition="false" constant="false"/>
      <species id="aCNpRCAN" name="aCNpRCAN" compartment="rootCompartment" initialAmount="2.416e-019" hasOnlySubstanceUnits="true" boundaryCondition="false" constant="false"/>
      <species id="aCNCarabin" name="aCNCarabin" compartment="rootCompartment" initialAmount="4.286e-017" hasOnlySubstanceUnits="true" boundaryCondition="false" constant="false"/>
      <species id="NFAT" name="NFAT" compartment="rootCompartment" initialAmount="0.001283" hasOnlySubstanceUnits="true" boundaryCondition="false" constant="false"/>
      <species id="pNFAT" name="pNFAT" compartment="rootCompartment" initialAmount="9.906" hasOnlySubstanceUnits="true" boundaryCondition="false" constant="false"/>
      <species id="mNFAT" name="mNFAT" compartment="rootCompartment" initialAmount="0.1955" hasOnlySubstanceUnits="true" boundaryCondition="false" constant="false"/>
      <species id="mRCAN" name="mRCAN" compartment="rootCompartment" initialAmount="0.1" hasOnlySubstanceUnits="true" boundaryCondition="false" constant="false"/>
      <species id="RCAN" name="RCAN" compartment="rootCompartment" initialAmount="0.1" hasOnlySubstanceUnits="true" boundaryCondition="false" constant="false"/>
      <species id="pRCAN" name="pRCAN" compartment="rootCompartment" initialAmount="0.0129" hasOnlySubstanceUnits="true" boundaryCondition="false" constant="false"/>
      <species id="mCarabin" name="mCarabin" compartment="rootCompartment" initialAmount="0.1" hasOnlySubstanceUnits="true" boundaryCondition="false" constant="false"/>
      <species id="Carabin" name="Carabin" compartment="rootCompartment" initialAmount="0.1" hasOnlySubstanceUnits="true" boundaryCondition="false" constant="false"/>
      <species id="mTNFa" name="mTNFa" compartment="rootCompartment" initialAmount="0.12" hasOnlySubstanceUnits="true" boundaryCondition="false" constant="false"/>
      <species id="TNFa" name="TNFa" compartment="rootCompartment" initialAmount="0.12" hasOnlySubstanceUnits="true" boundaryCondition="false" constant="false"/>
      <species id="TAK1" name="TAK1" compartment="rootCompartment" initialAmount="9.239" hasOnlySubstanceUnits="true" boundaryCondition="false" constant="false"/>
      <species id="pTAK1" name="pTAK1" compartment="rootCompartment" initialAmount="0.7611" hasOnlySubstanceUnits="true" boundaryCondition="false" constant="false"/>
      <species id="mCTLA4" name="mCTLA4" compartment="rootCompartment" initialAmount="0.1" hasOnlySubstanceUnits="true" boundaryCondition="false" constant="false"/>
      <species id="CTLA4" name="CTLA4" compartment="rootCompartment" initialAmount="0.1" hasOnlySubstanceUnits="true" boundaryCondition="false" constant="false"/>
      <species id="mIL2" name="mIL2" compartment="rootCompartment" initialAmount="0.1" hasOnlySubstanceUnits="true" boundaryCondition="false" constant="false"/>
      <species id="IL2" name="IL2" compartment="rootCompartment" initialAmount="0.1" hasOnlySubstanceUnits="true" boundaryCondition="false" constant="false"/>
      <species id="mFasL" name="mFasL" compartment="rootCompartment" initialAmount="0.1" hasOnlySubstanceUnits="true" boundaryCondition="false" constant="false"/>
      <species id="FasL" name="FasL" compartment="rootCompartment" initialAmount="0.1" hasOnlySubstanceUnits="true" boundaryCondition="false" constant="false"/>
      <species id="Ras" name="Ras" compartment="rootCompartment" initialAmount="10" hasOnlySubstanceUnits="true" boundaryCondition="false" constant="false"/>
      <species id="aRas" name="aRas" compartment="rootCompartment" initialAmount="8.375e-025" hasOnlySubstanceUnits="true" boundaryCondition="false" constant="false"/>
      <species id="aRasCarabin" name="aRasCarabin" compartment="rootCompartment" initialAmount="8.472e-031" hasOnlySubstanceUnits="true" boundaryCondition="false" constant="false"/>
      <species id="MEK" name="MEK" compartment="rootCompartment" initialAmount="9.999" hasOnlySubstanceUnits="true" boundaryCondition="false" constant="false"/>
      <species id="pMEK" name="pMEK" compartment="rootCompartment" initialAmount="0.0009077" hasOnlySubstanceUnits="true" boundaryCondition="false" constant="false"/>
      <species id="ERK" name="ERK" compartment="rootCompartment" initialAmount="10" hasOnlySubstanceUnits="true" boundaryCondition="false" constant="false"/>
      <species id="pERK" name="pERK" compartment="rootCompartment" initialAmount="0.0004769" hasOnlySubstanceUnits="true" boundaryCondition="false" constant="false"/>
      <species id="PI3K" name="PI3K" compartment="rootCompartment" initialAmount="10" hasOnlySubstanceUnits="true" boundaryCondition="false" constant="false"/>
      <species id="aPI3K" name="aPI3K" compartment="rootCompartment" initialAmount="5.945e-005" hasOnlySubstanceUnits="true" boundaryCondition="false" constant="false"/>
      <species id="PP2A" name="PP2A" compartment="rootCompartment" initialAmount="9.996" hasOnlySubstanceUnits="true" boundaryCondition="false" constant="false"/>
      <species id="aPP2A" name="aPP2A" compartment="rootCompartment" initialAmount="0.003959" hasOnlySubstanceUnits="true" boundaryCondition="false" constant="false"/>
      <species id="Akt" name="Akt" compartment="rootCompartment" initialAmount="8.853" hasOnlySubstanceUnits="true" boundaryCondition="false" constant="false"/>
      <species id="pAkt" name="pAkt" compartment="rootCompartment" initialAmount="1.147" hasOnlySubstanceUnits="true" boundaryCondition="false" constant="false"/>
      <species id="GSK3" name="GSK3" compartment="rootCompartment" initialAmount="4.507" hasOnlySubstanceUnits="true" boundaryCondition="false" constant="false"/>
      <species id="pGSK3" name="pGSK3" compartment="rootCompartment" initialAmount="5.493" hasOnlySubstanceUnits="true" boundaryCondition="false" constant="false"/>
      <species id="Rac1GDP" name="Rac1GDP" compartment="rootCompartment" initialAmount="9.892" hasOnlySubstanceUnits="true" boundaryCondition="false" constant="false"/>
      <species id="Rac1GTP" name="Rac1GTP" compartment="rootCompartment" initialAmount="0.1078" hasOnlySubstanceUnits="true" boundaryCondition="false" constant="false"/>
      <species id="aCNCnI" name="aCNCnI" compartment="rootCompartment" initialAmount="0" hasOnlySubstanceUnits="true" boundaryCondition="false" constant="false"/>
      <species id="IL2R" name="IL2R" compartment="rootCompartment" initialAmount="0.5258" hasOnlySubstanceUnits="true" boundaryCondition="false" constant="false"/>
      <species id="pIL2R" name="pIL2R" compartment="rootCompartment" initialAmount="9.442" hasOnlySubstanceUnits="true" boundaryCondition="false" constant="false"/>
      <species id="iIL2R" name="iIL2R" compartment="rootCompartment" initialAmount="0.03187" hasOnlySubstanceUnits="true" boundaryCondition="false" constant="false"/>
    </listOfSpecies>
    <listOfParameters>
      <parameter id="kc1" name="kc1" value="32.8852" constant="true"/>
      <parameter id="km1" name="km1" value="0.148252" constant="true"/>
      <parameter id="kc2" name="kc2" value="11.995" constant="true"/>
      <parameter id="km2" name="km2" value="11.3763" constant="true"/>
      <parameter id="v3" name="v3" value="116.145" constant="true"/>
      <parameter id="km3" name="km3" value="100000" constant="true"/>
      <parameter id="v4" name="v4" value="0.635331" constant="true"/>
      <parameter id="km4" name="km4" value="2910.72" constant="true"/>
      <parameter id="kc5" name="kc5" value="60117.4" constant="true"/>
      <parameter id="km5" name="km5" value="12.8233" constant="true"/>
      <parameter id="v6" name="v6" value="3.99945" constant="true"/>
      <parameter id="km6" name="km6" value="90.3649" constant="true"/>
      <parameter id="ka7" name="ka7" value="0.0924698" constant="true"/>
      <parameter id="kd7" name="kd7" value="2.13796" constant="true"/>
      <parameter id="ka8" name="ka8" value="2582.26" constant="true"/>
      <parameter id="kd8" name="kd8" value="315.5" constant="true"/>
      <parameter id="ka9" name="ka9" value="1.45546" constant="true"/>
      <parameter id="kd9" name="kd9" value="0.121899" constant="true"/>
      <parameter id="kc10" name="kc10" value="276.694" constant="true"/>
      <parameter id="km10" name="km10" value="1870.68" constant="true"/>
      <parameter id="v11" name="v11" value="49.7737" constant="true"/>
      <parameter id="kc11" name="kc11" value="44.7713" constant="true"/>
      <parameter id="km11" name="km11" value="23.1739" constant="true"/>
      <parameter id="km46" name="km46" value="8590.14" constant="true"/>
      <parameter id="v12" name="v12" value="95.9401" constant="true"/>
      <parameter id="km12" name="km12" value="0.0494311" constant="true"/>
      <parameter id="kdeg12" name="kdeg12" value="25.4097" constant="true"/>
      <parameter id="v13" name="v13" value="1.79061" constant="true"/>
      <parameter id="km13" name="km13" value="24.9459" constant="true"/>
      <parameter id="kdeg13" name="kdeg13" value="0.00140281" constant="true"/>
      <parameter id="v46" name="v46" value="135.207" constant="true"/>
      <parameter id="v14" name="v14" value="4.81948" constant="true"/>
      <parameter id="km14" name="km14" value="5.4325" constant="true"/>
      <parameter id="kdeg14" name="kdeg14" value="1.36144" constant="true"/>
      <parameter id="km45" name="km45" value="209.894" constant="true"/>
      <parameter id="km15" name="km15" value="21134.9" constant="true"/>
      <parameter id="kdeg15" name="kdeg15" value="82.7942" constant="true"/>
      <parameter id="kc16" name="kc16" value="5046.61" constant="true"/>
      <parameter id="km16" name="km16" value="54450.3" constant="true"/>
      <parameter id="v17" name="v17" value="52.723" constant="true"/>
      <parameter id="km17" name="km17" value="96.3829" constant="true"/>
      <parameter id="kc45" name="kc45" value="633.87" constant="true"/>
      <parameter id="v18" name="v18" value="0.0671429" constant="true"/>
      <parameter id="km18" name="km18" value="3.65595" constant="true"/>
      <parameter id="kdeg18" name="kdeg18" value="0.0190546" constant="true"/>
      <parameter id="km44" name="km44" value="0.609537" constant="true"/>
      <parameter id="km19" name="km19" value="98.6279" constant="true"/>
      <parameter id="kdeg19" name="kdeg19" value="217.27" constant="true"/>
      <parameter id="vs44" name="vs44" value="1887.99" constant="true"/>
      <parameter id="v20" name="v20" value="0.0897429" constant="true"/>
      <parameter id="km20" name="km20" value="0.0342768" constant="true"/>
      <parameter id="kdeg20" name="kdeg20" value="0.00628058" constant="true"/>
      <parameter id="km43" name="km43" value="26.5461" constant="true"/>
      <parameter id="km21" name="km21" value="59979.1" constant="true"/>
      <parameter id="kdeg21" name="kdeg21" value="0.0601174" constant="true"/>
      <parameter id="kc22" name="kc22" value="20.1837" constant="true"/>
      <parameter id="km22" name="km22" value="38.9045" constant="true"/>
      <parameter id="kc23" name="kc23" value="15.4525" constant="true"/>
      <parameter id="km23" name="km23" value="24.5471" constant="true"/>
      <parameter id="kc43" name="kc43" value="10209.4" constant="true"/>
      <parameter id="v24" name="v24" value="7.07946" constant="true"/>
      <parameter id="km24" name="km24" value="30.9742" constant="true"/>
      <parameter id="kdeg24" name="kdeg24" value="10.2802" constant="true"/>
      <parameter id="km40" name="km40" value="0.049545" constant="true"/>
      <parameter id="km25" name="km25" value="586.138" constant="true"/>
      <parameter id="kdeg25" name="kdeg25" value="30338.9" constant="true"/>
      <parameter id="km42" name="km42" value="4325.14" constant="true"/>
      <parameter id="v26a" name="v26a" value="41591.1" constant="true"/>
      <parameter id="v26b" name="v26b" value="0.25" constant="true"/>
      <parameter id="km26" name="km26" value="304.789" constant="true"/>
      <parameter id="kdeg26" name="kdeg26" value="0.088308" constant="true"/>
      <parameter id="kc42" name="kc42" value="11194.4" constant="true"/>
      <parameter id="km27" name="km27" value="37.8443" constant="true"/>
      <parameter id="kdeg27" name="kdeg27" value="0.00297852" constant="true"/>
      <parameter id="km41" name="km41" value="232.274" constant="true"/>
      <parameter id="v28a" name="v28a" value="302.691" constant="true"/>
      <parameter id="v28b" name="v28b" value="0.25" constant="true"/>
      <parameter id="v40" name="v40" value="5.14044" constant="true"/>
      <parameter id="kdeg28" name="kdeg28" value="0.00642688" constant="true"/>
      <parameter id="kc41" name="kc41" value="5382.7" constant="true"/>
      <parameter id="km29" name="km29" value="40550.9" constant="true"/>
      <parameter id="kdeg29" name="kdeg29" value="1.8578" constant="true"/>
      <parameter id="kc30" name="kc30" value="5.37032" constant="true"/>
      <parameter id="km30" name="km30" value="112.98" constant="true"/>
      <parameter id="ki30" name="ki30" value="2703.96" constant="true"/>
      <parameter id="v31" name="v31" value="54.5758" constant="true"/>
      <parameter id="km31" name="km31" value="0.238781" constant="true"/>
      <parameter id="ka32" name="ka32" value="0.937562" constant="true"/>
      <parameter id="kd32" name="kd32" value="92683" constant="true"/>
      <parameter id="kc33a" name="kc33a" value="12274.4" constant="true"/>
      <parameter id="kc33b" name="kc33b" value="25.1768" constant="true"/>
      <parameter id="km33" name="km33" value="905.733" constant="true"/>
      <parameter id="v34" name="v34" value="45.3942" constant="true"/>
      <parameter id="km34" name="km34" value="1.38995" constant="true"/>
      <parameter id="kc35" name="kc35" value="33266" constant="true"/>
      <parameter id="km35" name="km35" value="32.5837" constant="true"/>
      <parameter id="v36" name="v36" value="1749.85" constant="true"/>
      <parameter id="km36" name="km36" value="0.11722" constant="true"/>
      <parameter id="kc37a" name="kc37a" value="0.00198153" constant="true"/>
      <parameter id="kc37b" name="kc37b" value="792.501" constant="true"/>
      <parameter id="km37" name="km37" value="1106.62" constant="true"/>
      <parameter id="v38" name="v38" value="33.1894" constant="true"/>
      <parameter id="km38" name="km38" value="11.7761" constant="true"/>
      <parameter id="kc39" name="kc39" value="144.212" constant="true"/>
      <parameter id="km39" name="km39" value="368.978" constant="true"/>
      <parameter id="ka47" name="ka47" value="204.174" constant="true"/>
      <parameter id="kd47" name="kd47" value="1.48594" constant="true"/>
      <parameter id="kc48" name="kc48" value="1.48594" constant="true"/>
      <parameter id="km48" name="km48" value="1.48594" constant="true"/>
      <parameter id="kc49" name="kc49" value="9.22571" constant="true"/>
      <parameter id="km49" name="km49" value="2233.57" constant="true"/>
      <parameter id="v50" name="v50" value="26.0615" constant="true"/>
      <parameter id="km50" name="km50" value="8.72971" constant="true"/>
      <parameter id="v51" name="v51" value="25.8821" constant="true"/>
      <parameter id="km51" name="km51" value="0.0290402" constant="true"/>
      <parameter id="km26b" name="km26b" value="0.00244906" constant="true"/>
      <parameter id="km28b" name="km28b" value="701.455" constant="true"/>
      <parameter id="km28" name="km28" value="105.196" constant="true"/>
      <parameter id="vs12" name="vs12" value="2.54097" constant="true"/>
      <parameter id="vs14" name="vs14" value="0.136144" constant="true"/>
      <parameter id="v15" name="v15" value="1749850" constant="true"/>
      <parameter id="vs18" name="vs18" value="0.00190546" constant="true"/>
      <parameter id="v19" name="v19" value="21450.6" constant="true"/>
      <parameter id="vs20" name="vs20" value="0.000628058" constant="true"/>
      <parameter id="v21" name="v21" value="3605.79" constant="true"/>
      <parameter id="vs24" name="vs24" value="1.02802" constant="true"/>
      <parameter id="v25" name="v25" value="17785800" constant="true"/>
      <parameter id="vs26" name="vs26" value="0.0088308" constant="true"/>
      <parameter id="v27" name="v27" value="0.113018" constant="true"/>
      <parameter id="vs28" name="vs28" value="0.000642688" constant="true"/>
      <parameter id="v29" name="v29" value="75335.7" constant="true"/>
      <parameter id="stim" name="stim" value="100" constant="true"/>
      <parameter id="ton" name="ton" value="0" constant="true"/>
      <parameter id="toff" name="toff" value="2" constant="true"/>
      <parameter id="CnI" name="CnI" value="0" constant="true"/>
      <parameter id="E1" name="E1" value="0" constant="false"/>
    </listOfParameters>
    <listOfRules>
      <assignmentRule variable="E1">
        <math xmlns="http://www.w3.org/1998/Math/MathML">
          <piecewise>
            <piece>
              <cn type="integer"> 0 </cn>
              <apply>
                <leq/>
                <csymbol encoding="text" definitionURL="http://www.sbml.org/sbml/symbols/time"> time </csymbol>
                <ci> ton </ci>
              </apply>
            </piece>
            <piece>
              <ci> stim </ci>
              <apply>
                <leq/>
                <csymbol encoding="text" definitionURL="http://www.sbml.org/sbml/symbols/time"> time </csymbol>
                <ci> toff </ci>
              </apply>
            </piece>
            <otherwise>
              <cn type="integer"> 0 </cn>
            </otherwise>
          </piecewise>
        </math>
      </assignmentRule>
    </listOfRules>
    <listOfReactions>
      <reaction id="reaction_1" name="reaction_1" reversible="false">
        <listOfReactants>
          <speciesReference species="TCR" stoichiometry="1"/>
        </listOfReactants>
        <listOfProducts>
          <speciesReference species="pTCR" stoichiometry="1"/>
        </listOfProducts>
        <kineticLaw>
          <math xmlns="http://www.w3.org/1998/Math/MathML">
            <apply>
              <divide/>
              <apply>
                <times/>
                <ci> kc1 </ci>
                <ci> E1 </ci>
                <ci> TCR </ci>
              </apply>
              <apply>
                <plus/>
                <ci> km1 </ci>
                <ci> TCR </ci>
              </apply>
            </apply>
          </math>
        </kineticLaw>
      </reaction>
      <reaction id="reaction_2" name="reaction_2" reversible="false">
        <listOfReactants>
          <speciesReference species="pTCR" stoichiometry="1"/>
        </listOfReactants>
        <listOfProducts>
          <speciesReference species="TCR" stoichiometry="1"/>
        </listOfProducts>
        <listOfModifiers>
          <modifierSpeciesReference species="CTLA4"/>
        </listOfModifiers>
        <kineticLaw>
          <math xmlns="http://www.w3.org/1998/Math/MathML">
            <apply>
              <divide/>
              <apply>
                <times/>
                <ci> kc2 </ci>
                <ci> CTLA4 </ci>
                <ci> pTCR </ci>
              </apply>
              <apply>
                <plus/>
                <ci> km2 </ci>
                <ci> pTCR </ci>
              </apply>
            </apply>
          </math>
        </kineticLaw>
      </reaction>
      <reaction id="reaction_3" name="reaction_3" reversible="false">
        <listOfReactants>
          <speciesReference species="pTCR" stoichiometry="1"/>
        </listOfReactants>
        <listOfProducts>
          <speciesReference species="iTCR" stoichiometry="1"/>
        </listOfProducts>
        <kineticLaw>
          <math xmlns="http://www.w3.org/1998/Math/MathML">
            <apply>
              <divide/>
              <apply>
                <times/>
                <ci> v3 </ci>
                <ci> pTCR </ci>
              </apply>
              <apply>
                <plus/>
                <ci> km3 </ci>
                <ci> pTCR </ci>
              </apply>
            </apply>
          </math>
        </kineticLaw>
      </reaction>
      <reaction id="reaction_4" name="reaction_4" reversible="false">
        <listOfReactants>
          <speciesReference species="iTCR" stoichiometry="1"/>
        </listOfReactants>
        <listOfProducts>
          <speciesReference species="TCR" stoichiometry="1"/>
        </listOfProducts>
        <kineticLaw>
          <math xmlns="http://www.w3.org/1998/Math/MathML">
            <apply>
              <divide/>
              <apply>
                <times/>
                <ci> v4 </ci>
                <ci> iTCR </ci>
              </apply>
              <apply>
                <plus/>
                <ci> km4 </ci>
                <ci> iTCR </ci>
              </apply>
            </apply>
          </math>
        </kineticLaw>
      </reaction>
      <reaction id="reaction_5" name="reaction_5" reversible="false">
        <listOfReactants>
          <speciesReference species="CN" stoichiometry="1"/>
        </listOfReactants>
        <listOfProducts>
          <speciesReference species="aCN" stoichiometry="1"/>
        </listOfProducts>
        <listOfModifiers>
          <modifierSpeciesReference species="pTCR"/>
        </listOfModifiers>
        <kineticLaw>
          <math xmlns="http://www.w3.org/1998/Math/MathML">
            <apply>
              <divide/>
              <apply>
                <times/>
                <ci> kc5 </ci>
                <ci> pTCR </ci>
                <ci> CN </ci>
              </apply>
              <apply>
                <plus/>
                <ci> km5 </ci>
                <ci> CN </ci>
              </apply>
            </apply>
          </math>
        </kineticLaw>
      </reaction>
      <reaction id="reaction_6" name="reaction_6" reversible="false">
        <listOfReactants>
          <speciesReference species="aCN" stoichiometry="1"/>
        </listOfReactants>
        <listOfProducts>
          <speciesReference species="CN" stoichiometry="1"/>
        </listOfProducts>
        <kineticLaw>
          <math xmlns="http://www.w3.org/1998/Math/MathML">
            <apply>
              <divide/>
              <apply>
                <times/>
                <ci> v6 </ci>
                <ci> aCN </ci>
              </apply>
              <apply>
                <plus/>
                <ci> km6 </ci>
                <ci> aCN </ci>
              </apply>
            </apply>
          </math>
        </kineticLaw>
      </reaction>
      <reaction id="reaction_7" name="reaction_7" reversible="false">
        <listOfReactants>
          <speciesReference species="aCN" stoichiometry="1"/>
          <speciesReference species="RCAN" stoichiometry="1"/>
        </listOfReactants>
        <listOfProducts>
          <speciesReference species="aCNRCAN" stoichiometry="1"/>
        </listOfProducts>
        <kineticLaw>
          <math xmlns="http://www.w3.org/1998/Math/MathML">
            <apply>
              <minus/>
              <apply>
                <times/>
                <ci> ka7 </ci>
                <ci> aCN </ci>
                <ci> RCAN </ci>
              </apply>
              <apply>
                <times/>
                <ci> kd7 </ci>
                <ci> aCNRCAN </ci>
              </apply>
            </apply>
          </math>
        </kineticLaw>
      </reaction>
      <reaction id="reaction_8" name="reaction_8" reversible="false">
        <listOfReactants>
          <speciesReference species="aCN" stoichiometry="1"/>
          <speciesReference species="pRCAN" stoichiometry="1"/>
        </listOfReactants>
        <listOfProducts>
          <speciesReference species="aCNpRCAN" stoichiometry="1"/>
        </listOfProducts>
        <kineticLaw>
          <math xmlns="http://www.w3.org/1998/Math/MathML">
            <apply>
              <minus/>
              <apply>
                <times/>
                <ci> ka8 </ci>
                <ci> aCN </ci>
                <ci> pRCAN </ci>
              </apply>
              <apply>
                <times/>
                <ci> kd8 </ci>
                <ci> aCNpRCAN </ci>
              </apply>
            </apply>
          </math>
        </kineticLaw>
      </reaction>
      <reaction id="reaction_9" name="reaction_9" reversible="false">
        <listOfReactants>
          <speciesReference species="aCN" stoichiometry="1"/>
          <speciesReference species="Carabin" stoichiometry="1"/>
        </listOfReactants>
        <listOfProducts>
          <speciesReference species="aCNCarabin" stoichiometry="1"/>
        </listOfProducts>
        <kineticLaw>
          <math xmlns="http://www.w3.org/1998/Math/MathML">
            <apply>
              <minus/>
              <apply>
                <times/>
                <ci> ka9 </ci>
                <ci> aCN </ci>
                <ci> Carabin </ci>
              </apply>
              <apply>
                <times/>
                <ci> kd9 </ci>
                <ci> aCNCarabin </ci>
              </apply>
            </apply>
          </math>
        </kineticLaw>
      </reaction>
      <reaction id="reaction_10" name="reaction_10" reversible="false">
        <listOfReactants>
          <speciesReference species="pNFAT" stoichiometry="1"/>
        </listOfReactants>
        <listOfProducts>
          <speciesReference species="NFAT" stoichiometry="1"/>
        </listOfProducts>
        <listOfModifiers>
          <modifierSpeciesReference species="aCN"/>
          <modifierSpeciesReference species="aCNpRCAN"/>
        </listOfModifiers>
        <kineticLaw>
          <math xmlns="http://www.w3.org/1998/Math/MathML">
            <apply>
              <divide/>
              <apply>
                <times/>
                <ci> kc10 </ci>
                <apply>
                  <plus/>
                  <ci> aCN </ci>
                  <ci> aCNpRCAN </ci>
                </apply>
                <ci> pNFAT </ci>
              </apply>
              <apply>
                <plus/>
                <ci> km10 </ci>
                <ci> pNFAT </ci>
              </apply>
            </apply>
          </math>
        </kineticLaw>
      </reaction>
      <reaction id="reaction_11" name="reaction_11" reversible="false">
        <listOfReactants>
          <speciesReference species="NFAT" stoichiometry="1"/>
        </listOfReactants>
        <listOfProducts>
          <speciesReference species="pNFAT" stoichiometry="1"/>
        </listOfProducts>
        <listOfModifiers>
          <modifierSpeciesReference species="GSK3"/>
        </listOfModifiers>
        <kineticLaw>
          <math xmlns="http://www.w3.org/1998/Math/MathML">
            <apply>
              <divide/>
              <apply>
                <times/>
                <apply>
                  <plus/>
                  <ci> v11 </ci>
                  <apply>
                    <times/>
                    <ci> kc11 </ci>
                    <ci> GSK3 </ci>
                  </apply>
                </apply>
                <ci> NFAT </ci>
              </apply>
              <apply>
                <plus/>
                <ci> km11 </ci>
                <ci> NFAT </ci>
              </apply>
            </apply>
          </math>
        </kineticLaw>
      </reaction>
      <reaction id="reaction_12" name="reaction_12" reversible="false">
        <listOfProducts>
          <speciesReference species="mNFAT" stoichiometry="1"/>
        </listOfProducts>
        <kineticLaw>
          <math xmlns="http://www.w3.org/1998/Math/MathML">
            <ci> vs12 </ci>
          </math>
        </kineticLaw>
      </reaction>
      <reaction id="reaction_13" name="reaction_13" reversible="false">
        <listOfProducts>
          <speciesReference species="mNFAT" stoichiometry="1"/>
        </listOfProducts>
        <listOfModifiers>
          <modifierSpeciesReference species="NFAT"/>
        </listOfModifiers>
        <kineticLaw>
          <math xmlns="http://www.w3.org/1998/Math/MathML">
            <apply>
              <divide/>
              <apply>
                <times/>
                <ci> v12 </ci>
                <ci> NFAT </ci>
              </apply>
              <apply>
                <plus/>
                <ci> km12 </ci>
                <ci> NFAT </ci>
              </apply>
            </apply>
          </math>
        </kineticLaw>
      </reaction>
      <reaction id="reaction_14" name="reaction_14" reversible="false">
        <listOfReactants>
          <speciesReference species="mNFAT" stoichiometry="1"/>
        </listOfReactants>
        <kineticLaw>
          <math xmlns="http://www.w3.org/1998/Math/MathML">
            <apply>
              <times/>
              <ci> kdeg12 </ci>
              <ci> mNFAT </ci>
            </apply>
          </math>
        </kineticLaw>
      </reaction>
      <reaction id="reaction_15" name="reaction_15" reversible="false">
        <listOfProducts>
          <speciesReference species="NFAT" stoichiometry="1"/>
        </listOfProducts>
        <listOfModifiers>
          <modifierSpeciesReference species="mNFAT"/>
        </listOfModifiers>
        <kineticLaw>
          <math xmlns="http://www.w3.org/1998/Math/MathML">
            <apply>
              <divide/>
              <apply>
                <times/>
                <ci> v13 </ci>
                <ci> mNFAT </ci>
              </apply>
              <apply>
                <plus/>
                <ci> km13 </ci>
                <ci> mNFAT </ci>
              </apply>
            </apply>
          </math>
        </kineticLaw>
      </reaction>
      <reaction id="reaction_16" name="reaction_16" reversible="false">
        <listOfReactants>
          <speciesReference species="NFAT" stoichiometry="1"/>
        </listOfReactants>
        <kineticLaw>
          <math xmlns="http://www.w3.org/1998/Math/MathML">
            <apply>
              <times/>
              <ci> kdeg13 </ci>
              <ci> NFAT </ci>
            </apply>
          </math>
        </kineticLaw>
      </reaction>
      <reaction id="reaction_17" name="reaction_17" reversible="false">
        <listOfReactants>
          <speciesReference species="pNFAT" stoichiometry="1"/>
        </listOfReactants>
        <kineticLaw>
          <math xmlns="http://www.w3.org/1998/Math/MathML">
            <apply>
              <times/>
              <ci> kdeg13 </ci>
              <ci> pNFAT </ci>
            </apply>
          </math>
        </kineticLaw>
      </reaction>
      <reaction id="reaction_18" name="reaction_18" reversible="false">
        <listOfProducts>
          <speciesReference species="mRCAN" stoichiometry="1"/>
        </listOfProducts>
        <kineticLaw>
          <math xmlns="http://www.w3.org/1998/Math/MathML">
            <ci> vs14 </ci>
          </math>
        </kineticLaw>
      </reaction>
      <reaction id="reaction_19" name="reaction_19" reversible="false">
        <listOfProducts>
          <speciesReference species="mRCAN" stoichiometry="1"/>
        </listOfProducts>
        <listOfModifiers>
          <modifierSpeciesReference species="NFAT"/>
        </listOfModifiers>
        <kineticLaw>
          <math xmlns="http://www.w3.org/1998/Math/MathML">
            <apply>
              <divide/>
              <apply>
                <times/>
                <ci> v14 </ci>
                <apply>
                  <power/>
                  <ci> NFAT </ci>
                  <cn type="integer"> 2 </cn>
                </apply>
              </apply>
              <apply>
                <plus/>
                <apply>
                  <power/>
                  <ci> km14 </ci>
                  <cn type="integer"> 2 </cn>
                </apply>
                <apply>
                  <power/>
                  <ci> NFAT </ci>
                  <cn type="integer"> 2 </cn>
                </apply>
              </apply>
            </apply>
          </math>
        </kineticLaw>
      </reaction>
      <reaction id="reaction_20" name="reaction_20" reversible="false">
        <listOfReactants>
          <speciesReference species="mRCAN" stoichiometry="1"/>
        </listOfReactants>
        <kineticLaw>
          <math xmlns="http://www.w3.org/1998/Math/MathML">
            <apply>
              <times/>
              <ci> kdeg14 </ci>
              <ci> mRCAN </ci>
            </apply>
          </math>
        </kineticLaw>
      </reaction>
      <reaction id="reaction_21" name="reaction_21" reversible="false">
        <listOfProducts>
          <speciesReference species="RCAN" stoichiometry="1"/>
        </listOfProducts>
        <listOfModifiers>
          <modifierSpeciesReference species="mRCAN"/>
        </listOfModifiers>
        <kineticLaw>
          <math xmlns="http://www.w3.org/1998/Math/MathML">
            <apply>
              <divide/>
              <apply>
                <times/>
                <ci> v15 </ci>
                <ci> mRCAN </ci>
              </apply>
              <apply>
                <plus/>
                <ci> km15 </ci>
                <ci> mRCAN </ci>
              </apply>
            </apply>
          </math>
        </kineticLaw>
      </reaction>
      <reaction id="reaction_22" name="reaction_22" reversible="false">
        <listOfReactants>
          <speciesReference species="RCAN" stoichiometry="1"/>
        </listOfReactants>
        <kineticLaw>
          <math xmlns="http://www.w3.org/1998/Math/MathML">
            <apply>
              <times/>
              <ci> kdeg15 </ci>
              <ci> RCAN </ci>
            </apply>
          </math>
        </kineticLaw>
      </reaction>
      <reaction id="reaction_23" name="reaction_23" reversible="false">
        <listOfReactants>
          <speciesReference species="RCAN" stoichiometry="1"/>
        </listOfReactants>
        <listOfProducts>
          <speciesReference species="pRCAN" stoichiometry="1"/>
        </listOfProducts>
        <listOfModifiers>
          <modifierSpeciesReference species="pTAK1"/>
        </listOfModifiers>
        <kineticLaw>
          <math xmlns="http://www.w3.org/1998/Math/MathML">
            <apply>
              <divide/>
              <apply>
                <times/>
                <ci> kc16 </ci>
                <ci> pTAK1 </ci>
                <ci> RCAN </ci>
              </apply>
              <apply>
                <plus/>
                <ci> km16 </ci>
                <ci> RCAN </ci>
              </apply>
            </apply>
          </math>
        </kineticLaw>
      </reaction>
      <reaction id="reaction_24" name="reaction_24" reversible="false">
        <listOfReactants>
          <speciesReference species="pRCAN" stoichiometry="1"/>
        </listOfReactants>
        <listOfProducts>
          <speciesReference species="RCAN" stoichiometry="1"/>
        </listOfProducts>
        <kineticLaw>
          <math xmlns="http://www.w3.org/1998/Math/MathML">
            <apply>
              <divide/>
              <apply>
                <times/>
                <ci> v17 </ci>
                <ci> pRCAN </ci>
              </apply>
              <apply>
                <plus/>
                <ci> km17 </ci>
                <ci> pRCAN </ci>
              </apply>
            </apply>
          </math>
        </kineticLaw>
      </reaction>
      <reaction id="reaction_25" name="reaction_25" reversible="false">
        <listOfProducts>
          <speciesReference species="mCarabin" stoichiometry="1"/>
        </listOfProducts>
        <kineticLaw>
          <math xmlns="http://www.w3.org/1998/Math/MathML">
            <ci> vs18 </ci>
          </math>
        </kineticLaw>
      </reaction>
      <reaction id="reaction_26" name="reaction_26" reversible="false">
        <listOfProducts>
          <speciesReference species="mCarabin" stoichiometry="1"/>
        </listOfProducts>
        <listOfModifiers>
          <modifierSpeciesReference species="NFAT"/>
        </listOfModifiers>
        <kineticLaw>
          <math xmlns="http://www.w3.org/1998/Math/MathML">
            <apply>
              <divide/>
              <apply>
                <times/>
                <ci> v18 </ci>
                <apply>
                  <power/>
                  <ci> NFAT </ci>
                  <cn type="integer"> 2 </cn>
                </apply>
              </apply>
              <apply>
                <plus/>
                <apply>
                  <power/>
                  <ci> km18 </ci>
                  <cn type="integer"> 2 </cn>
                </apply>
                <apply>
                  <power/>
                  <ci> NFAT </ci>
                  <cn type="integer"> 2 </cn>
                </apply>
              </apply>
            </apply>
          </math>
        </kineticLaw>
      </reaction>
      <reaction id="reaction_27" name="reaction_27" reversible="false">
        <listOfReactants>
          <speciesReference species="mCarabin" stoichiometry="1"/>
        </listOfReactants>
        <kineticLaw>
          <math xmlns="http://www.w3.org/1998/Math/MathML">
            <apply>
              <times/>
              <ci> kdeg18 </ci>
              <ci> mCarabin </ci>
            </apply>
          </math>
        </kineticLaw>
      </reaction>
      <reaction id="reaction_28" name="reaction_28" reversible="false">
        <listOfProducts>
          <speciesReference species="Carabin" stoichiometry="1"/>
        </listOfProducts>
        <listOfModifiers>
          <modifierSpeciesReference species="mCarabin"/>
        </listOfModifiers>
        <kineticLaw>
          <math xmlns="http://www.w3.org/1998/Math/MathML">
            <apply>
              <divide/>
              <apply>
                <times/>
                <ci> v19 </ci>
                <ci> mCarabin </ci>
              </apply>
              <apply>
                <plus/>
                <ci> km19 </ci>
                <ci> mCarabin </ci>
              </apply>
            </apply>
          </math>
        </kineticLaw>
      </reaction>
      <reaction id="reaction_29" name="reaction_29" reversible="false">
        <listOfReactants>
          <speciesReference species="Carabin" stoichiometry="1"/>
        </listOfReactants>
        <kineticLaw>
          <math xmlns="http://www.w3.org/1998/Math/MathML">
            <apply>
              <times/>
              <ci> kdeg19 </ci>
              <ci> Carabin </ci>
            </apply>
          </math>
        </kineticLaw>
      </reaction>
      <reaction id="reaction_30" name="reaction_30" reversible="false">
        <listOfProducts>
          <speciesReference species="mTNFa" stoichiometry="1"/>
        </listOfProducts>
        <kineticLaw>
          <math xmlns="http://www.w3.org/1998/Math/MathML">
            <ci> vs20 </ci>
          </math>
        </kineticLaw>
      </reaction>
      <reaction id="reaction_31" name="reaction_31" reversible="false">
        <listOfProducts>
          <speciesReference species="mTNFa" stoichiometry="1"/>
        </listOfProducts>
        <listOfModifiers>
          <modifierSpeciesReference species="NFAT"/>
        </listOfModifiers>
        <kineticLaw>
          <math xmlns="http://www.w3.org/1998/Math/MathML">
            <apply>
              <divide/>
              <apply>
                <times/>
                <ci> v20 </ci>
                <apply>
                  <power/>
                  <ci> NFAT </ci>
                  <cn type="integer"> 2 </cn>
                </apply>
              </apply>
              <apply>
                <plus/>
                <apply>
                  <power/>
                  <ci> km20 </ci>
                  <cn type="integer"> 2 </cn>
                </apply>
                <apply>
                  <power/>
                  <ci> NFAT </ci>
                  <cn type="integer"> 2 </cn>
                </apply>
              </apply>
            </apply>
          </math>
        </kineticLaw>
      </reaction>
      <reaction id="reaction_32" name="reaction_32" reversible="false">
        <listOfReactants>
          <speciesReference species="mTNFa" stoichiometry="1"/>
        </listOfReactants>
        <kineticLaw>
          <math xmlns="http://www.w3.org/1998/Math/MathML">
            <apply>
              <times/>
              <ci> kdeg20 </ci>
              <ci> mTNFa </ci>
            </apply>
          </math>
        </kineticLaw>
      </reaction>
      <reaction id="reaction_33" name="reaction_33" reversible="false">
        <listOfProducts>
          <speciesReference species="TNFa" stoichiometry="1"/>
        </listOfProducts>
        <listOfModifiers>
          <modifierSpeciesReference species="mTNFa"/>
        </listOfModifiers>
        <kineticLaw>
          <math xmlns="http://www.w3.org/1998/Math/MathML">
            <apply>
              <divide/>
              <apply>
                <times/>
                <ci> v21 </ci>
                <ci> mTNFa </ci>
              </apply>
              <apply>
                <plus/>
                <ci> km21 </ci>
                <ci> mTNFa </ci>
              </apply>
            </apply>
          </math>
        </kineticLaw>
      </reaction>
      <reaction id="reaction_34" name="reaction_34" reversible="false">
        <listOfReactants>
          <speciesReference species="TNFa" stoichiometry="1"/>
        </listOfReactants>
        <kineticLaw>
          <math xmlns="http://www.w3.org/1998/Math/MathML">
            <apply>
              <times/>
              <ci> kdeg21 </ci>
              <ci> TNFa </ci>
            </apply>
          </math>
        </kineticLaw>
      </reaction>
      <reaction id="reaction_35" name="reaction_35" reversible="false">
        <listOfReactants>
          <speciesReference species="TAK1" stoichiometry="1"/>
        </listOfReactants>
        <listOfProducts>
          <speciesReference species="pTAK1" stoichiometry="1"/>
        </listOfProducts>
        <listOfModifiers>
          <modifierSpeciesReference species="TNFa"/>
        </listOfModifiers>
        <kineticLaw>
          <math xmlns="http://www.w3.org/1998/Math/MathML">
            <apply>
              <divide/>
              <apply>
                <times/>
                <ci> kc22 </ci>
                <ci> TNFa </ci>
                <ci> TAK1 </ci>
              </apply>
              <apply>
                <plus/>
                <ci> km22 </ci>
                <ci> TAK1 </ci>
              </apply>
            </apply>
          </math>
        </kineticLaw>
      </reaction>
      <reaction id="reaction_36" name="reaction_36" reversible="false">
        <listOfReactants>
          <speciesReference species="pTAK1" stoichiometry="1"/>
        </listOfReactants>
        <listOfProducts>
          <speciesReference species="TAK1" stoichiometry="1"/>
        </listOfProducts>
        <kineticLaw>
          <math xmlns="http://www.w3.org/1998/Math/MathML">
            <apply>
              <divide/>
              <apply>
                <times/>
                <ci> kc23 </ci>
                <ci> pTAK1 </ci>
              </apply>
              <apply>
                <plus/>
                <ci> km23 </ci>
                <ci> pTAK1 </ci>
              </apply>
            </apply>
          </math>
        </kineticLaw>
      </reaction>
      <reaction id="reaction_37" name="reaction_37" reversible="false">
        <listOfProducts>
          <speciesReference species="mCTLA4" stoichiometry="1"/>
        </listOfProducts>
        <kineticLaw>
          <math xmlns="http://www.w3.org/1998/Math/MathML">
            <ci> vs24 </ci>
          </math>
        </kineticLaw>
      </reaction>
      <reaction id="reaction_38" name="reaction_38" reversible="false">
        <listOfProducts>
          <speciesReference species="mCTLA4" stoichiometry="1"/>
        </listOfProducts>
        <listOfModifiers>
          <modifierSpeciesReference species="NFAT"/>
        </listOfModifiers>
        <kineticLaw>
          <math xmlns="http://www.w3.org/1998/Math/MathML">
            <apply>
              <divide/>
              <apply>
                <times/>
                <ci> v24 </ci>
                <apply>
                  <power/>
                  <ci> NFAT </ci>
                  <cn type="integer"> 2 </cn>
                </apply>
              </apply>
              <apply>
                <plus/>
                <apply>
                  <power/>
                  <ci> km24 </ci>
                  <cn type="integer"> 2 </cn>
                </apply>
                <apply>
                  <power/>
                  <ci> NFAT </ci>
                  <cn type="integer"> 2 </cn>
                </apply>
              </apply>
            </apply>
          </math>
        </kineticLaw>
      </reaction>
      <reaction id="reaction_39" name="reaction_39" reversible="false">
        <listOfReactants>
          <speciesReference species="mCTLA4" stoichiometry="1"/>
        </listOfReactants>
        <kineticLaw>
          <math xmlns="http://www.w3.org/1998/Math/MathML">
            <apply>
              <times/>
              <ci> kdeg24 </ci>
              <ci> mCTLA4 </ci>
            </apply>
          </math>
        </kineticLaw>
      </reaction>
      <reaction id="reaction_40" name="reaction_40" reversible="false">
        <listOfProducts>
          <speciesReference species="CTLA4" stoichiometry="1"/>
        </listOfProducts>
        <listOfModifiers>
          <modifierSpeciesReference species="mCTLA4"/>
        </listOfModifiers>
        <kineticLaw>
          <math xmlns="http://www.w3.org/1998/Math/MathML">
            <apply>
              <divide/>
              <apply>
                <times/>
                <ci> v25 </ci>
                <ci> mCTLA4 </ci>
              </apply>
              <apply>
                <plus/>
                <ci> km25 </ci>
                <ci> mCTLA4 </ci>
              </apply>
            </apply>
          </math>
        </kineticLaw>
      </reaction>
      <reaction id="reaction_41" name="reaction_41" reversible="false">
        <listOfReactants>
          <speciesReference species="CTLA4" stoichiometry="1"/>
        </listOfReactants>
        <kineticLaw>
          <math xmlns="http://www.w3.org/1998/Math/MathML">
            <apply>
              <times/>
              <ci> kdeg25 </ci>
              <ci> CTLA4 </ci>
            </apply>
          </math>
        </kineticLaw>
      </reaction>
      <reaction id="reaction_42" name="reaction_42" reversible="false">
        <listOfProducts>
          <speciesReference species="mIL2" stoichiometry="1"/>
        </listOfProducts>
        <kineticLaw>
          <math xmlns="http://www.w3.org/1998/Math/MathML">
            <ci> vs26 </ci>
          </math>
        </kineticLaw>
      </reaction>
      <reaction id="reaction_43" name="reaction_43" reversible="false">
        <listOfProducts>
          <speciesReference species="mIL2" stoichiometry="1"/>
        </listOfProducts>
        <listOfModifiers>
          <modifierSpeciesReference species="NFAT"/>
          <modifierSpeciesReference species="pERK"/>
        </listOfModifiers>
        <kineticLaw>
          <math xmlns="http://www.w3.org/1998/Math/MathML">
            <apply>
              <divide/>
              <apply>
                <times/>
                <ci> v26a </ci>
                <apply>
                  <plus/>
                  <cn type="integer"> 1 </cn>
                  <apply>
                    <divide/>
                    <apply>
                      <times/>
                      <ci> v26b </ci>
                      <ci> pERK </ci>
                    </apply>
                    <apply>
                      <plus/>
                      <ci> km26b </ci>
                      <ci> pERK </ci>
                    </apply>
                  </apply>
                </apply>
                <apply>
                  <power/>
                  <ci> NFAT </ci>
                  <cn type="integer"> 2 </cn>
                </apply>
              </apply>
              <apply>
                <plus/>
                <apply>
                  <power/>
                  <ci> km26 </ci>
                  <cn type="integer"> 2 </cn>
                </apply>
                <apply>
                  <power/>
                  <ci> NFAT </ci>
                  <cn type="integer"> 2 </cn>
                </apply>
              </apply>
            </apply>
          </math>
        </kineticLaw>
      </reaction>
      <reaction id="reaction_44" name="reaction_44" reversible="false">
        <listOfReactants>
          <speciesReference species="mIL2" stoichiometry="1"/>
        </listOfReactants>
        <kineticLaw>
          <math xmlns="http://www.w3.org/1998/Math/MathML">
            <apply>
              <times/>
              <ci> kdeg26 </ci>
              <ci> mIL2 </ci>
            </apply>
          </math>
        </kineticLaw>
      </reaction>
      <reaction id="reaction_45" name="reaction_45" reversible="false">
        <listOfProducts>
          <speciesReference species="IL2" stoichiometry="1"/>
        </listOfProducts>
        <listOfModifiers>
          <modifierSpeciesReference species="mIL2"/>
        </listOfModifiers>
        <kineticLaw>
          <math xmlns="http://www.w3.org/1998/Math/MathML">
            <apply>
              <divide/>
              <apply>
                <times/>
                <ci> v27 </ci>
                <ci> mIL2 </ci>
              </apply>
              <apply>
                <plus/>
                <ci> km27 </ci>
                <ci> mIL2 </ci>
              </apply>
            </apply>
          </math>
        </kineticLaw>
      </reaction>
      <reaction id="reaction_46" name="reaction_46" reversible="false">
        <listOfReactants>
          <speciesReference species="IL2" stoichiometry="1"/>
        </listOfReactants>
        <kineticLaw>
          <math xmlns="http://www.w3.org/1998/Math/MathML">
            <apply>
              <times/>
              <ci> kdeg27 </ci>
              <ci> IL2 </ci>
            </apply>
          </math>
        </kineticLaw>
      </reaction>
      <reaction id="reaction_47" name="reaction_47" reversible="false">
        <listOfProducts>
          <speciesReference species="mFasL" stoichiometry="1"/>
        </listOfProducts>
        <kineticLaw>
          <math xmlns="http://www.w3.org/1998/Math/MathML">
            <ci> vs28 </ci>
          </math>
        </kineticLaw>
      </reaction>
      <reaction id="reaction_48" name="reaction_48" reversible="false">
        <listOfProducts>
          <speciesReference species="mFasL" stoichiometry="1"/>
        </listOfProducts>
        <listOfModifiers>
          <modifierSpeciesReference species="NFAT"/>
          <modifierSpeciesReference species="pERK"/>
        </listOfModifiers>
        <kineticLaw>
          <math xmlns="http://www.w3.org/1998/Math/MathML">
            <apply>
              <divide/>
              <apply>
                <times/>
                <ci> v28a </ci>
                <apply>
                  <plus/>
                  <cn type="integer"> 1 </cn>
                  <apply>
                    <divide/>
                    <apply>
                      <times/>
                      <ci> v28b </ci>
                      <ci> pERK </ci>
                    </apply>
                    <apply>
                      <plus/>
                      <ci> km28b </ci>
                      <ci> pERK </ci>
                    </apply>
                  </apply>
                </apply>
                <apply>
                  <power/>
                  <ci> NFAT </ci>
                  <cn type="integer"> 5 </cn>
                </apply>
              </apply>
              <apply>
                <plus/>
                <apply>
                  <power/>
                  <ci> km28 </ci>
                  <cn type="integer"> 5 </cn>
                </apply>
                <apply>
                  <power/>
                  <ci> NFAT </ci>
                  <cn type="integer"> 5 </cn>
                </apply>
              </apply>
            </apply>
          </math>
        </kineticLaw>
      </reaction>
      <reaction id="reaction_49" name="reaction_49" reversible="false">
        <listOfReactants>
          <speciesReference species="mFasL" stoichiometry="1"/>
        </listOfReactants>
        <kineticLaw>
          <math xmlns="http://www.w3.org/1998/Math/MathML">
            <apply>
              <times/>
              <ci> kdeg28 </ci>
              <ci> mFasL </ci>
            </apply>
          </math>
        </kineticLaw>
      </reaction>
      <reaction id="reaction_50" name="reaction_50" reversible="false">
        <listOfProducts>
          <speciesReference species="FasL" stoichiometry="1"/>
        </listOfProducts>
        <listOfModifiers>
          <modifierSpeciesReference species="mFasL"/>
        </listOfModifiers>
        <kineticLaw>
          <math xmlns="http://www.w3.org/1998/Math/MathML">
            <apply>
              <divide/>
              <apply>
                <times/>
                <ci> v29 </ci>
                <ci> mFasL </ci>
              </apply>
              <apply>
                <plus/>
                <ci> km29 </ci>
                <ci> mFasL </ci>
              </apply>
            </apply>
          </math>
        </kineticLaw>
      </reaction>
      <reaction id="reaction_51" name="reaction_51" reversible="false">
        <listOfReactants>
          <speciesReference species="FasL" stoichiometry="1"/>
        </listOfReactants>
        <kineticLaw>
          <math xmlns="http://www.w3.org/1998/Math/MathML">
            <apply>
              <times/>
              <ci> kdeg29 </ci>
              <ci> FasL </ci>
            </apply>
          </math>
        </kineticLaw>
      </reaction>
      <reaction id="reaction_52" name="reaction_52" reversible="false">
        <listOfReactants>
          <speciesReference species="Ras" stoichiometry="1"/>
        </listOfReactants>
        <listOfProducts>
          <speciesReference species="aRas" stoichiometry="1"/>
        </listOfProducts>
        <listOfModifiers>
          <modifierSpeciesReference species="pERK"/>
          <modifierSpeciesReference species="pTCR"/>
        </listOfModifiers>
        <kineticLaw>
          <math xmlns="http://www.w3.org/1998/Math/MathML">
            <apply>
              <divide/>
              <apply>
                <divide/>
                <apply>
                  <times/>
                  <ci> kc30 </ci>
                  <ci> pTCR </ci>
                  <ci> Ras </ci>
                </apply>
                <apply>
                  <plus/>
                  <ci> km30 </ci>
                  <ci> Ras </ci>
                </apply>
              </apply>
              <apply>
                <plus/>
                <cn type="integer"> 1 </cn>
                <apply>
                  <divide/>
                  <ci> pERK </ci>
                  <ci> ki30 </ci>
                </apply>
              </apply>
            </apply>
          </math>
        </kineticLaw>
      </reaction>
      <reaction id="reaction_53" name="reaction_53" reversible="false">
        <listOfReactants>
          <speciesReference species="aRas" stoichiometry="1"/>
        </listOfReactants>
        <listOfProducts>
          <speciesReference species="Ras" stoichiometry="1"/>
        </listOfProducts>
        <kineticLaw>
          <math xmlns="http://www.w3.org/1998/Math/MathML">
            <apply>
              <divide/>
              <apply>
                <times/>
                <ci> v31 </ci>
                <ci> aRas </ci>
              </apply>
              <apply>
                <plus/>
                <ci> km31 </ci>
                <ci> aRas </ci>
              </apply>
            </apply>
          </math>
        </kineticLaw>
      </reaction>
      <reaction id="reaction_54" name="reaction_54" reversible="false">
        <listOfReactants>
          <speciesReference species="Carabin" stoichiometry="1"/>
          <speciesReference species="aRas" stoichiometry="1"/>
        </listOfReactants>
        <listOfProducts>
          <speciesReference species="aRasCarabin" stoichiometry="1"/>
        </listOfProducts>
        <kineticLaw>
          <math xmlns="http://www.w3.org/1998/Math/MathML">
            <apply>
              <minus/>
              <apply>
                <times/>
                <ci> ka32 </ci>
                <ci> aRas </ci>
                <ci> Carabin </ci>
              </apply>
              <apply>
                <times/>
                <ci> kd32 </ci>
                <ci> aRasCarabin </ci>
              </apply>
            </apply>
          </math>
        </kineticLaw>
      </reaction>
      <reaction id="reaction_55" name="reaction_55" reversible="false">
        <listOfReactants>
          <speciesReference species="MEK" stoichiometry="1"/>
        </listOfReactants>
        <listOfProducts>
          <speciesReference species="pMEK" stoichiometry="1"/>
        </listOfProducts>
        <listOfModifiers>
          <modifierSpeciesReference species="Rac1GTP"/>
          <modifierSpeciesReference species="aRas"/>
        </listOfModifiers>
        <kineticLaw>
          <math xmlns="http://www.w3.org/1998/Math/MathML">
            <apply>
              <divide/>
              <apply>
                <times/>
                <apply>
                  <plus/>
                  <apply>
                    <times/>
                    <ci> kc33a </ci>
                    <ci> aRas </ci>
                  </apply>
                  <apply>
                    <times/>
                    <ci> kc33b </ci>
                    <ci> Rac1GTP </ci>
                  </apply>
                </apply>
                <ci> MEK </ci>
              </apply>
              <apply>
                <plus/>
                <ci> km33 </ci>
                <ci> MEK </ci>
              </apply>
            </apply>
          </math>
        </kineticLaw>
      </reaction>
      <reaction id="reaction_56" name="reaction_56" reversible="false">
        <listOfReactants>
          <speciesReference species="pMEK" stoichiometry="1"/>
        </listOfReactants>
        <listOfProducts>
          <speciesReference species="MEK" stoichiometry="1"/>
        </listOfProducts>
        <kineticLaw>
          <math xmlns="http://www.w3.org/1998/Math/MathML">
            <apply>
              <divide/>
              <apply>
                <times/>
                <ci> v34 </ci>
                <ci> pMEK </ci>
              </apply>
              <apply>
                <plus/>
                <ci> km34 </ci>
                <ci> pMEK </ci>
              </apply>
            </apply>
          </math>
        </kineticLaw>
      </reaction>
      <reaction id="reaction_57" name="reaction_57" reversible="false">
        <listOfReactants>
          <speciesReference species="ERK" stoichiometry="1"/>
        </listOfReactants>
        <listOfProducts>
          <speciesReference species="pERK" stoichiometry="1"/>
        </listOfProducts>
        <listOfModifiers>
          <modifierSpeciesReference species="pMEK"/>
        </listOfModifiers>
        <kineticLaw>
          <math xmlns="http://www.w3.org/1998/Math/MathML">
            <apply>
              <divide/>
              <apply>
                <times/>
                <ci> kc35 </ci>
                <ci> pMEK </ci>
                <ci> ERK </ci>
              </apply>
              <apply>
                <plus/>
                <ci> km35 </ci>
                <ci> ERK </ci>
              </apply>
            </apply>
          </math>
        </kineticLaw>
      </reaction>
      <reaction id="reaction_58" name="reaction_58" reversible="false">
        <listOfReactants>
          <speciesReference species="pERK" stoichiometry="1"/>
        </listOfReactants>
        <listOfProducts>
          <speciesReference species="ERK" stoichiometry="1"/>
        </listOfProducts>
        <kineticLaw>
          <math xmlns="http://www.w3.org/1998/Math/MathML">
            <apply>
              <divide/>
              <apply>
                <times/>
                <ci> v36 </ci>
                <ci> pERK </ci>
              </apply>
              <apply>
                <plus/>
                <ci> km36 </ci>
                <ci> pERK </ci>
              </apply>
            </apply>
          </math>
        </kineticLaw>
      </reaction>
      <reaction id="reaction_59" name="reaction_59" reversible="false">
        <listOfReactants>
          <speciesReference species="PI3K" stoichiometry="1"/>
        </listOfReactants>
        <listOfProducts>
          <speciesReference species="aPI3K" stoichiometry="1"/>
        </listOfProducts>
        <listOfModifiers>
          <modifierSpeciesReference species="pIL2R"/>
          <modifierSpeciesReference species="pTCR"/>
        </listOfModifiers>
        <kineticLaw>
          <math xmlns="http://www.w3.org/1998/Math/MathML">
            <apply>
              <divide/>
              <apply>
                <times/>
                <apply>
                  <plus/>
                  <apply>
                    <times/>
                    <ci> kc37a </ci>
                    <ci> pIL2R </ci>
                  </apply>
                  <apply>
                    <times/>
                    <ci> kc37b </ci>
                    <ci> pTCR </ci>
                  </apply>
                </apply>
                <ci> PI3K </ci>
              </apply>
              <apply>
                <plus/>
                <ci> km37 </ci>
                <ci> PI3K </ci>
              </apply>
            </apply>
          </math>
        </kineticLaw>
      </reaction>
      <reaction id="reaction_60" name="reaction_60" reversible="false">
        <listOfReactants>
          <speciesReference species="aPI3K" stoichiometry="1"/>
        </listOfReactants>
        <listOfProducts>
          <speciesReference species="PI3K" stoichiometry="1"/>
        </listOfProducts>
        <kineticLaw>
          <math xmlns="http://www.w3.org/1998/Math/MathML">
            <apply>
              <divide/>
              <apply>
                <times/>
                <ci> v38 </ci>
                <ci> aPI3K </ci>
              </apply>
              <apply>
                <plus/>
                <ci> km38 </ci>
                <ci> aPI3K </ci>
              </apply>
            </apply>
          </math>
        </kineticLaw>
      </reaction>
      <reaction id="reaction_61" name="reaction_61" reversible="false">
        <listOfReactants>
          <speciesReference species="PP2A" stoichiometry="1"/>
        </listOfReactants>
        <listOfProducts>
          <speciesReference species="aPP2A" stoichiometry="1"/>
        </listOfProducts>
        <listOfModifiers>
          <modifierSpeciesReference species="CTLA4"/>
        </listOfModifiers>
        <kineticLaw>
          <math xmlns="http://www.w3.org/1998/Math/MathML">
            <apply>
              <divide/>
              <apply>
                <times/>
                <ci> kc39 </ci>
                <ci> CTLA4 </ci>
                <ci> PP2A </ci>
              </apply>
              <apply>
                <plus/>
                <ci> km39 </ci>
                <ci> PP2A </ci>
              </apply>
            </apply>
          </math>
        </kineticLaw>
      </reaction>
      <reaction id="reaction_62" name="reaction_62" reversible="false">
        <listOfReactants>
          <speciesReference species="aPP2A" stoichiometry="1"/>
        </listOfReactants>
        <listOfProducts>
          <speciesReference species="PP2A" stoichiometry="1"/>
        </listOfProducts>
        <kineticLaw>
          <math xmlns="http://www.w3.org/1998/Math/MathML">
            <apply>
              <divide/>
              <apply>
                <times/>
                <ci> v40 </ci>
                <ci> aPP2A </ci>
              </apply>
              <apply>
                <plus/>
                <ci> km40 </ci>
                <ci> aPP2A </ci>
              </apply>
            </apply>
          </math>
        </kineticLaw>
      </reaction>
      <reaction id="reaction_63" name="reaction_63" reversible="false">
        <listOfReactants>
          <speciesReference species="Akt" stoichiometry="1"/>
        </listOfReactants>
        <listOfProducts>
          <speciesReference species="pAkt" stoichiometry="1"/>
        </listOfProducts>
        <listOfModifiers>
          <modifierSpeciesReference species="aPI3K"/>
        </listOfModifiers>
        <kineticLaw>
          <math xmlns="http://www.w3.org/1998/Math/MathML">
            <apply>
              <divide/>
              <apply>
                <times/>
                <ci> kc41 </ci>
                <ci> aPI3K </ci>
                <ci> Akt </ci>
              </apply>
              <apply>
                <plus/>
                <ci> km41 </ci>
                <ci> Akt </ci>
              </apply>
            </apply>
          </math>
        </kineticLaw>
      </reaction>
      <reaction id="reaction_64" name="reaction_64" reversible="false">
        <listOfReactants>
          <speciesReference species="pAkt" stoichiometry="1"/>
        </listOfReactants>
        <listOfProducts>
          <speciesReference species="Akt" stoichiometry="1"/>
        </listOfProducts>
        <listOfModifiers>
          <modifierSpeciesReference species="aPP2A"/>
        </listOfModifiers>
        <kineticLaw>
          <math xmlns="http://www.w3.org/1998/Math/MathML">
            <apply>
              <divide/>
              <apply>
                <times/>
                <ci> kc42 </ci>
                <ci> aPP2A </ci>
                <ci> pAkt </ci>
              </apply>
              <apply>
                <plus/>
                <ci> km42 </ci>
                <ci> pAkt </ci>
              </apply>
            </apply>
          </math>
        </kineticLaw>
      </reaction>
      <reaction id="reaction_65" name="reaction_65" reversible="false">
        <listOfReactants>
          <speciesReference species="GSK3" stoichiometry="1"/>
        </listOfReactants>
        <listOfProducts>
          <speciesReference species="pGSK3" stoichiometry="1"/>
        </listOfProducts>
        <listOfModifiers>
          <modifierSpeciesReference species="pAkt"/>
        </listOfModifiers>
        <kineticLaw>
          <math xmlns="http://www.w3.org/1998/Math/MathML">
            <apply>
              <divide/>
              <apply>
                <times/>
                <ci> kc43 </ci>
                <ci> pAkt </ci>
                <ci> GSK3 </ci>
              </apply>
              <apply>
                <plus/>
                <ci> km43 </ci>
                <ci> GSK3 </ci>
              </apply>
            </apply>
          </math>
        </kineticLaw>
      </reaction>
      <reaction id="reaction_66" name="reaction_66" reversible="false">
        <listOfReactants>
          <speciesReference species="pGSK3" stoichiometry="1"/>
        </listOfReactants>
        <listOfProducts>
          <speciesReference species="GSK3" stoichiometry="1"/>
        </listOfProducts>
        <kineticLaw>
          <math xmlns="http://www.w3.org/1998/Math/MathML">
            <apply>
              <divide/>
              <apply>
                <times/>
                <ci> vs44 </ci>
                <ci> pGSK3 </ci>
              </apply>
              <apply>
                <plus/>
                <ci> km44 </ci>
                <ci> pGSK3 </ci>
              </apply>
            </apply>
          </math>
        </kineticLaw>
      </reaction>
      <reaction id="reaction_67" name="reaction_67" reversible="false">
        <listOfReactants>
          <speciesReference species="Rac1GDP" stoichiometry="1"/>
        </listOfReactants>
        <listOfProducts>
          <speciesReference species="Rac1GTP" stoichiometry="1"/>
        </listOfProducts>
        <listOfModifiers>
          <modifierSpeciesReference species="aPI3K"/>
        </listOfModifiers>
        <kineticLaw>
          <math xmlns="http://www.w3.org/1998/Math/MathML">
            <apply>
              <divide/>
              <apply>
                <times/>
                <ci> kc45 </ci>
                <ci> aPI3K </ci>
                <ci> Rac1GDP </ci>
              </apply>
              <apply>
                <plus/>
                <ci> km45 </ci>
                <ci> Rac1GDP </ci>
              </apply>
            </apply>
          </math>
        </kineticLaw>
      </reaction>
      <reaction id="reaction_68" name="reaction_68" reversible="false">
        <listOfReactants>
          <speciesReference species="Rac1GTP" stoichiometry="1"/>
        </listOfReactants>
        <listOfProducts>
          <speciesReference species="Rac1GDP" stoichiometry="1"/>
        </listOfProducts>
        <kineticLaw>
          <math xmlns="http://www.w3.org/1998/Math/MathML">
            <apply>
              <divide/>
              <apply>
                <times/>
                <ci> v46 </ci>
                <ci> Rac1GTP </ci>
              </apply>
              <apply>
                <plus/>
                <ci> km46 </ci>
                <ci> Rac1GTP </ci>
              </apply>
            </apply>
          </math>
        </kineticLaw>
      </reaction>
      <reaction id="reaction_69" name="reaction_69" reversible="false">
        <listOfReactants>
          <speciesReference species="aCN" stoichiometry="1"/>
        </listOfReactants>
        <listOfProducts>
          <speciesReference species="aCNCnI" stoichiometry="1"/>
        </listOfProducts>
        <kineticLaw>
          <math xmlns="http://www.w3.org/1998/Math/MathML">
            <apply>
              <minus/>
              <apply>
                <times/>
                <ci> ka47 </ci>
                <ci> aCN </ci>
                <ci> CnI </ci>
              </apply>
              <apply>
                <times/>
                <ci> kd47 </ci>
                <ci> aCNCnI </ci>
              </apply>
            </apply>
          </math>
        </kineticLaw>
      </reaction>
      <reaction id="reaction_70" name="reaction_70" reversible="false">
        <listOfReactants>
          <speciesReference species="IL2R" stoichiometry="1"/>
        </listOfReactants>
        <listOfProducts>
          <speciesReference species="pIL2R" stoichiometry="1"/>
        </listOfProducts>
        <listOfModifiers>
          <modifierSpeciesReference species="IL2"/>
        </listOfModifiers>
        <kineticLaw>
          <math xmlns="http://www.w3.org/1998/Math/MathML">
            <apply>
              <divide/>
              <apply>
                <times/>
                <ci> kc48 </ci>
                <ci> IL2 </ci>
                <ci> IL2R </ci>
              </apply>
              <apply>
                <plus/>
                <ci> km48 </ci>
                <ci> IL2R </ci>
              </apply>
            </apply>
          </math>
        </kineticLaw>
      </reaction>
      <reaction id="reaction_71" name="reaction_71" reversible="false">
        <listOfReactants>
          <speciesReference species="pIL2R" stoichiometry="1"/>
        </listOfReactants>
        <listOfProducts>
          <speciesReference species="IL2R" stoichiometry="1"/>
        </listOfProducts>
        <kineticLaw>
          <math xmlns="http://www.w3.org/1998/Math/MathML">
            <apply>
              <divide/>
              <apply>
                <times/>
                <ci> kc49 </ci>
                <ci> pIL2R </ci>
              </apply>
              <apply>
                <plus/>
                <ci> km49 </ci>
                <ci> pIL2R </ci>
              </apply>
            </apply>
          </math>
        </kineticLaw>
      </reaction>
      <reaction id="reaction_72" name="reaction_72" reversible="false">
        <listOfReactants>
          <speciesReference species="pIL2R" stoichiometry="1"/>
        </listOfReactants>
        <listOfProducts>
          <speciesReference species="iIL2R" stoichiometry="1"/>
        </listOfProducts>
        <kineticLaw>
          <math xmlns="http://www.w3.org/1998/Math/MathML">
            <apply>
              <divide/>
              <apply>
                <times/>
                <ci> v50 </ci>
                <ci> pIL2R </ci>
              </apply>
              <apply>
                <plus/>
                <ci> km50 </ci>
                <ci> pIL2R </ci>
              </apply>
            </apply>
          </math>
        </kineticLaw>
      </reaction>
      <reaction id="reaction_73" name="reaction_73" reversible="false">
        <listOfReactants>
          <speciesReference species="iIL2R" stoichiometry="1"/>
        </listOfReactants>
        <listOfProducts>
          <speciesReference species="pIL2R" stoichiometry="1"/>
        </listOfProducts>
        <kineticLaw>
          <math xmlns="http://www.w3.org/1998/Math/MathML">
            <apply>
              <divide/>
              <apply>
                <times/>
                <ci> v51 </ci>
                <ci> iIL2R </ci>
              </apply>
              <apply>
                <plus/>
                <ci> km51 </ci>
                <ci> iIL2R </ci>
              </apply>
            </apply>
          </math>
        </kineticLaw>
      </reaction>
    </listOfReactions>
  </model>
</sbml>
